# Supplementary material for: Divide et impera: An In Silico Screening Targeting HCMV ppUL44 Processivity Factor Homodimerization Identifies Small Molecules Inhibiting Viral Replication
Source: Viruses. 2021 May 20;13(5):941. doi: 10.3390/v13050941 (PMC8160850; doi:10.3390/v13050941)
Supplement: Supplementary file 1 [file viruses-13-00941-s001.zip]

Archive with 2 entries (2 files):
- Suppplementary Table Compounds.xlsx
- viruses-1233575-supplementary.pdf
